# Supplementary material for: Conserved gene signalling and a derived patterning mechanism underlie the development of avian footpad scales
Source: EvoDevo. 2019 Aug 13;10:19. doi: 10.1186/s13227-019-0130-9 (PMC6693258; doi:10.1186/s13227-019-0130-9)
Supplement: Supplementary file 2 — Additional file 2. Python script for reaction-diffusion simulations. [file 13227_2019_130_MOESM2_ESM.py]

# -*- coding: utf-8 -*-
"""
Created on Tue May 29 12:14:28 2018 for Cooper et al. 2018 -
"An ancient Turing-like patterning mechanism regulates skin denticle development in sharks"

Edited by Rory Cooper on Tue October 30 09:58:00 2018 for Cooper et al. 2019 -
"Conserved gene signalling and a derived patterning mechanism underlie the development of avian footpad scales" 

Python code for the numerical solution of a 2D reaction-diffusion system. Using
an explicit finite difference method, with a timestep chosen sufficiently small
to ensure numerical stability, we solve the coupled PDEs

u_t = D_u*(u_xx + u_yy) + F(u,v) - d_u*u,
v_t = D_v*(v_xx + v_yy) + G(u,v) - d_v*v

on the square domain 0 < x,y < L, for 0 < t < T. We impose no-flux boundary
conditions, and initial conditions corresponding to an 'initiator' spot
as defined in the main text. The nonlinear functions F and G are defined by

F(u,v) = min(max(a_u*u + b_u*v + c_u, 0), F_max),
G(u,v) = min(max(a_v*u + b_v*v + c_v, 0), G_max).

@author: Alexander Fletcher
"""

import numpy as np
from numpy.linalg import norm
import matplotlib.pyplot as plt


def solve_RD_model(spot_centres, plot_times, plot_names, *params):
    """Function to solve the reaction-diffusion system and output to file"""
    # Specify grid size and time step to ensure numerical stability
    M = 128
    dx2 = (L/M)**2
    dt = 0.5 * dx2 / (4 * max(D_u, D_v))
    N = int(T / dt)

    # Specify initial conditions
    U, V, U_pen, V_pen = [np.zeros((M, M)) for _ in range(4)]
    c_y = int(M/2)
    centres = [int(x*M/L) for x in spot_centres]
    for c_x in centres:
        for i in range(M):
            for j in range(M):
                if (i - c_x)**2 + (j - c_y)**2 < int(R_spot**2/dx2):
                    U[i,j] = u_0

    # Set up plotting
    plot_timesteps = [round(i/ dt) for i in plot_times]

    # Solve the PDE system numerically
    for n in range(N+2):

        # Store penultimate state of system to assess convergence to steady state
        if n == N+1:
            U_pen[:] = U
            V_pen[:] = V

        # Plot state of system if at plotting times
        if n in plot_timesteps:
            idx = plot_timesteps.index(n)
            plt.figure()
            fig = plt.imshow(np.transpose(U),interpolation='bilinear',cmap='binary_r',extent=[0,L,0,L],origin='lower')
            plt.axis('off')
            fig.axes.get_xaxis().set_visible(False)
            fig.axes.get_yaxis().set_visible(False)
            plt.savefig(plot_names[idx]+'.png',bbox_inches='tight',pad_inches=0)

        d2U = (U[1:-1,0:-2]+U[1:-1,2:]+U[2:,1:-1]+U[0:-2,1:-1]-4*U[1:-1,1:-1])/dx2
        d2V = (V[1:-1,0:-2]+V[1:-1,2:]+V[2:,1:-1]+V[0:-2,1:-1]-4*V[1:-1,1:-1])/dx2

        Uc = U[1:-1, 1:-1]
        Vc = V[1:-1, 1:-1]
        F = np.minimum(np.maximum(a_u*Uc + b_u*Vc + c_u,0), F_max)
        G = np.minimum(np.maximum(a_v*Uc + b_v*Vc + c_v,0), G_max)

        # Update u and v
        U[1:-1, 1:-1] = Uc + dt*(D_u*d2U + F - d_u*Uc)
        V[1:-1, 1:-1] = Vc + dt*(D_v*d2V + G - d_v*Vc)

        # Impose no-flux boundary conditions
        for Z in (U, V):
            Z[0,:] = Z[1,:]
            Z[-1,:] = Z[-2,:]
            Z[:,0] = Z[:,1]
            Z[:,-1] = Z[:,-2]

    # Check for convergence to steady state
    tol = 1e-2
    if norm(U - U_pen) < tol and norm(V - V_pen) < tol:
        print('System has reached steady state')
    else:
        print('System has not yet reached steady state')


if __name__ == '__main__':

    ################################ Fig. 4E-H ################################

    # Specify parameters for Fig. 4E-H
    D_u, a_u, b_u, c_u, d_u, F_max = 0.02, 0.06, -0.07, 0.015, 0.02, 0.190
    D_v, a_v, b_v, c_v, d_v, G_max = 0.4, 0.0608, 0.004, -0.025, 0.031, 0.184
    u_0 = 5
    L, T = 75, 4500
    R_spot = 0.2*L

    p_dict = {'D_u':D_u,'a_u':a_u,'b_u':b_u,'c_u':c_u,'d_u':d_u,'F_max':F_max,
              'D_v':D_v,'a_v':a_v,'b_v':b_v,'c_v':c_v,'d_v':d_v,'G_max':G_max,
              'u_0':u_0,'R_spot':R_spot,'L':L,'T':T}

    # Specify spot locations and plotting times for Fig. 4E-H
    spot_centres = [3*L/5.75]
    # Specify spot locations and plotting times for Fig. 4E-H
    plot_times = [0, 0.2*T, 0.5*T, T]
    plot_names = ['Figure4E', 'Figure4F', 'Figure4G', 'Figure4H']

    # Save images for Fig. 4E-H
    solve_RD_model(spot_centres, plot_times, plot_names, p_dict)
